# Supplementary material for: In Vivo Cerebral Translocator Protein (TSPO) Binding and Its Relationship with Blood Adiponectin Levels in Treatment-Naïve Young Adults with Major Depression: A [11C]PK11195 PET Study
Source: Biomedicines. 2021 Dec 24;10(1):34. doi: 10.3390/biomedicines10010034 (PMC8773340; doi:10.3390/biomedicines10010034)
Supplement: Supplementary file 1 [file biomedicines-10-00034-s001.zip]

Archive with 1 entries (1 files):
- biomedicines-1439349-supplementary.pdf
